# Supplementary material for: Possible Transmission Mechanisms of Mixed Mycobacterium tuberculosis Infection in High HIV Prevalence Country, Botswana
Source: Emerg Infect Dis. 2020 May;26(5):953–60. doi: 10.3201/eid2605.191638 (PMC7181944; doi:10.3201/eid2605.191638)
Supplement: Appendix — Additional results for study of possible transmission mechanisms of sixed-strain Mycobacterium tuberculosis, Botswana, 2012–2016. [file 19-1638-Techapp-s1.xlsx]

## Sheet: Appendix Table 1
Article DOI: https://doi.org/10.3201/eid2605.191638
Possible Transmission Mechanisms of Mixed Mycobacterium tuberculosis Infection in High HIV Prevalence Country, Botswana
Appendix Table 1. Transmission mechanism of mixed infection and associated MIRU-VNTR matches (recently acquired strains and remotely acquired strains). (N = 23) Mixed infection genotypes and clustered strains are listed. X1 to X23 under the associated strain MIRU ID indicate a strain whose MIRU-VNTR result is found in one of mixed infection MIRU-VNTR permutations but not identified in anyone else.
Mixed Infection MIRUID	Associated Strain MIRUID	v154	v424	v577	v580	v802	v960	v1644	v1955	v2059	v2165	V2347	v2401	v2461	v2531	v2687	v2996	v3007	V3171	v3192	v3690	v4052	v4156	v4348	v163b	Frequency
840		2	1+2	3+4	2	1+3	3+5	3	2+3	2	3	2+4	2+3	2	6	1	5	3	3	3	3+5	5+7	2+3	2	4+5	1
	1052	2	2+4	3+4	2	3	4+5	3	3+4	2	2+3	2+4	2+3	2	3+6	1	5	3	1+3	3	1+3	7	2+3	2	4	1
	X1		1			1	3		2												5	5			5	.
851		2	2+4	4	2	3+4	3	1+3	2+5	2	2+3	4	2+4	2	5	1	4+7	3+5	3	3+5	3	5+8	2	2+3	2+5	1
	524	2	4	4	2	3	3	3	5	2	3	4	4	2	5	1	7	3	3	5	3	8	2	3	5	6
	X2		2			4		1	2		2		2				4	5		3		5		2	2	.
884		2	2	3	2	3	4+5	3	2+3	2	3	2	3	2	3+5	1	5	3	3	3	3	8	3	2	3+4	1
	124	2	2	3	2	3	5	3	2	2	3	2	3	2	3	1	5	3	3	3	3	8	3	2	4	2
	657	2	2	3	2	3	5	3	2	2	3	2	3	2	3	1	5	3	3	3	3	8	3	2	4	6
	893	2	2	3	2	3	5	3	2	2	3	2	3	2	3	1	5	3	3	3	3	8	3	2	3+5	1
	X3						4		3						5											.
830		1+2	2	4	2	4	3	1	2	2	3	4	1+2	2	5	1	5	3	3	2+3	1	4	2	2	2	1
	209	2	2	4	2	4	3	1	2	2	3	4	2	2	5	1	5	3	3	3	1	4	2	2	2	14
	X4	1											1							2						.
860		2	2+3	5	2	2	3	4	2	2	2	4	2	2	5	1	5	3	3	3	1	3+5	2	2	3	1
	246	2	2	5	2	2	3	4	2	2	2	4	2	2	5	1	5	3	3	3	1	5	2	2	3	2
	681	2	2	5	2	2	3	4	2	2	2	4	2	2	5	1	5	3	3	3	1	5	2	2	3	4
	X5		3																			3				.
841		2	3+5	3+4	2	1+3	4	3	2	1	2+3	1+4	4	2+3	5	0+1	3+6	3	2	2	2	8	3	2	3+4	1
	274	2	3	4	2	1	4	3	2	1	3	4	4	3	5	1	6	3	2	2	2	8	3	2	4	15
	X6		5	3		3					2	1		2		0	3								3	.
937		2	3	3+4	2+3	2+3	3+5	3	1+2	2	3+4	2+4	2	2	3+5	1	5	3	2+3	3	3	8+9	2+3	2	3+5	1
	838	2	3+4	3+4	2+3	3+4	3+4	3	1+3	2	3+4	4	2+4	2	5	1	5	3	2+3	3	3	8+9	2+3	2	3+4	1
	949	2	3	4	3	2	3	3	1	2	4	4	2	2	5	1	5	3	2	3	3	9	2	2	3	1
	X7						5		2			2			3										5	.
912		2	2	4	2	1	3	3	2	2	3	4	2	2	6	1	5+7	3	3	3	5	3+4	2	2	4	1
	181	2	2	4	2	1	3	3	2	2	3	4	2	2	6	1	5	3	3	3	5	4	2	2	4	7
	852	2	2+4	4	2	1	3+4	1+3	1+2	1+2	2+3	4	1+2	2	6	1	4+5	3	3	2+3	2+5	4+6	2	2	2+4	1
	X8																7					3				.
1006		2	4	4	2	3	3+4	3	4	2	2+3	4	2+4	2	5+6	1	5+7	3	1+3	3+5	1	7+8	2	2+3	4+5	1
	517	2	4	4	2	3	3	3	4	2	2	4	2	2	6	1	5	3	1	3	1	7	2	2	4	2
	558	2	4	4	2	3	4	3	4	2	2	4	2	2	6	1	5	3	1	3	1	7	2	2	4	40
	727	2	4	4	2	3	4	3	4	2	2	4	2	2	6	1	5	3	1	3	1	7	2	2	4	1
	855	2	3+4	4	2	3	4	3	4	2	2	4	2	2	6	1	5	3	1	3	1	7	2	2	4	1
	1012	2	4	4	2	3	4	3	4	2	2	4	2	2	6	1	4+5	3	1	3	1	7	2	2	4	1
	1017	2	4	4	2	3	4	3	4	2	2	4	2	2	6	1	5	3	1	3	1	8	2	2	4	1
	1052	2	2+4	3+4	2	3	4+5	3	3+4	2	2+3	2+4	2+3	2	3+6	1	5	3	1+3	3	1+3	7	2+3	2	4	1
	X9												4		5		7			5				3	5	.
868		2	2	2+4	2	3+4	3	1+3	2	2	2	4	2	3	5+6	1+2	2+5	3	3	3+5	3	3+5	1+2	1+2	2+3	1
	206	2	2	4	2	4	3	1	2	2	2	4	2	3	5	1	5	3	3	3	3	5	2	2	2	22
	674	2	2	4	2	4	3	1	2	2	2	4	2	3	5	1	5	3	3	3	3	5	2	2	2	3
	X10			2		3		3							6	2	2			5		3	1	1	3	.
852		2	2+4	4	2	1	3+4	1+3	1+2	1+2	2+3	4	1+2	2	6	1	4+5	3	3	2+3	2+5	4+6	2	2	2+4	1
	181	2	2	4	2	1	3	3	2	2	3	4	2	2	6	1	5	3	3	3	5	4	2	2	4	7
	912	2	2	4	2	1	3	3	2	2	3	4	2	2	6	1	5+7	3	3	3	5	3+4	2	2	4	1
	X11		4				4	1	1	1	2		1				4			2	2	6			2	.
843		2	2+4	2+3	2	3	5+6	3	3	2	3+4	4	4	2	5	1	5	3	3	3+5	3	7	3+4	2+3	2+5	1
	896	2	2	3	2	3	5	3	3	2	3	4	4	2	5	1	5	3	3	3	3	7	3	2	5	2
	X12		4	2			6				4									5			4	3	2	.
848		2	1+4	4	2+3	1+4	3	1	1+3	2	1+4	4	1	1+2	4+5	1	5	2+3	2+5	3	2	9	2	2	4	1
	428	2	4	4	2	1	3	1	3	2	1	4	1	1	4	1	5	2	5	3	2	9	2	2	4	1
	429	2	4	4	2	1	3	1	3	2	1	4	1	1	4	1	5	3	5	3	2	9	2	2	4	2
	X13		1		3	4			1		4			2	5				2							.
976		2	4	3	2	1+4	4	1+3	3	2	3	4	1+4	2	5	1	2	3	3	3	4	8	3	2	3	1
	399	2	4	3	2	4	4	3	3	2	3	4	4	2	5	1	2	3	3	3	4	8	3	2	3	6
	699	2	4	3	2	4	4	3	3	2	3	4	4	2	5	1	2	3	3	3	4	8	3	2	3	1
	X14					1		1					1													.
942		2	3	4	2	1+3	2	3	2	2	2	4	1+2	1+2	5	1	5	3	3	3	2+4	6	2	2	2	1
	276	2	3	4	2	3	2	3	2	2	2	4	2	2	5	1	5	3	3	3	4	6	2	2	2	1
	X15					1							1	1							2					.
837		2	3+4	3+4	2+3	4+5	3+4	3	1+3	2	2+4	4	2+4	2	5	1	5	3	2+3	2+3	3+4	7+8	3	2	3+4	1
	691	2	3	4	3	4	3	3	1	2	4	4	2	2	5	1	5	3	2	3	3	7	3	2	4	1
	838	2	3+4	3+4	2+3	3+4	3+4	3	1+3	2	3+4	4	2+4	2	5	1	5	3	2+3	3	3	8+9	2+3	2	3+4	1
	X16					5					2									2	4					.
986		2	4	3	2	4	4	3	3	2	3	4	4	2	5	1	5	3	2	2	4+6	5+8	3	2	3	1
	404	2	4	3	2	4	4	3	3	2	3	4	4	2	5	1	5	3	2	2	4	8	3	2	3	1
	X17																				6	5				.
846		2	3+4	3	2	4	4	3	3	2	3	4	4	2	5	1	3+5	3	3	3	6	8	3	2	3	1
	415	2	4	3	2	4	4	3	3	2	3	4	4	2	5	1	5	3	3	3	6	8	3	2	3	2
	X18		3														3									.
842		2	2+3	3+4	2	1	3	3	2	2	3	4	2	2	6	1	4	3	3	3	5	4	1+2	2	5	1
	178	2	2	4	2	1	3	3	2	2	3	4	2	2	6	1	4	3	3	3	5	4	2	2	5	8
	670	2	2	4	2	1	3	3	2	2	3	4	2	2	6	1	4	3	3	3	5	4	2	2	5	1
	X19		3	3																			1			.
849		2	2+3	4	1+3	1	3	3	1+2	2	3+4	4	2	2	5+6	1	5	3	2+3	3	3+5	4	2	2	5	1
	162	2	2	4	1	1	3	3	2	2	3	4	2	2	6	1	5	3	3	3	5	4	2	2	5	1
	X20		3		3				1		4				5				2		3					.
1051		2	2+3	3+4	2+3	3+4	3	3	1+3	2	3+4	2+4	2+3	2	3+5	1	4+5	3	2+3	3	3	7	2	2	3	1
	316	2	3	4	3	4	3	3	1	2	4	4	2	2	5	1	5	3	2	3	3	7	2	2	3	2
	690	2	3	4	3	4	3	3	1	2	4	4	2	2	5	1	5	3	2	3	3	7	2	2	3	1
	X21		2	3	2	3			3		3	2	3		3		4		3							.
1053		2	1+4	4	2	1	3	1	3	2	2	4+5	1	1+2	6	1	5	2	3+5	3	2	4+9	2	2	4	1
	445	2	4	4	2	1	3	1	3	2	2	4	1	1	6	1	5	2	5	3	2	4	2	2	4	1
	453	2	4	4	2	1	3	1	3	2	2	4	1	1	6	1	5	2	5	3	2	9	2	2	4	8
	713	2	4	4	2	1	3	1	3	2	2	4	1	1	6	1	5	2	5	3	2	9	2	2	4	30
	993	2	4	4	2	1	3	1	3	2	2	4	1	1	6	1	5	2	5	3	2	8+9	2	2	4	1
	1054	2	1+4	4	2	1	3	1	3	2	2	4	1	1	6	1	5	2	3+5	3	2	4	2	2	4	1
	1090	2	4	4	2	1	3	1	3	2	2	4	1	1	6	1	5	2	5	3	2	9+a	2	2	4	1
	X22											5		2												.
1073		2	2	3	2	3	5	3	3	2	2+3	2	3	2	3	1	5	3	3	3	3	6+7	3	2	3	1
	660	2	2	3	2	3	5	3	3	2	3	2	3	2	3	1	5	3	3	3	3	7	3	2	3	2
	895	2	2	3	2	3	5	3	3	2	3	2	3	2	3	1	5	3	3	3	3	7	3	2	3	1
	1074	2	2	3	2	3	5	3	3	2	3	2	3	2	3	1	5	1+3	3	3	3	7	3	2	3	1
	X23										2											6				.

## Sheet: Appendix Table 2
Appendix Table 2. Transmission mechanism of mixed infection and associated MIRU-VNTR matches (recently acquired strains and recently acquired strains) (N = 4)
Mixed Infection MIRUID	Associated Strain MIRUID	v154	v424	v577	v580	v802	v960	v1644	v1955	v2059	v2165	v2347	v2401	v2461	v2531	v2687	v2996	v3007	v3171	v3192	v3690	v4052	v4156	v4348	v2163b	Frequency
838		2	3+4	3+4	2+3	3+4	3+4	3	1+3	2	3+4	4	2+4	2	5	1	5	3	2+3	3	3	8+9	2+3	2	3+4	1
	260	2	3	3	3	4	3	3	1	2	4	4	2	2	5	1	5	3	2	3	3	9	2	2	4	1
	282	2	3	4	2	4	3	3	1	2	3	4	2	2	5	1	5	3	2	3	3	8	2	2	4	1
	288	2	3	4	3	3	3	3	1	2	4	4	2	2	5	1	5	3	2	3	3	9	2	2	4	1
	318	2	3	4	3	4	3	3	1	2	4	4	2	2	5	1	5	3	2	3	3	8	2	2	3	4
	319	2	3	4	3	4	3	3	1	2	4	4	2	2	5	1	5	3	2	3	3	8	2	2	4	12
	320	2	3	4	3	4	3	3	1	2	4	4	2	2	5	1	5	3	2	3	3	9	2	2	3	3
	321	2	3	4	3	4	3	3	1	2	4	4	2	2	5	1	5	3	2	3	3	9	2	2	4	21
	346	2	3	4	3	4	4	3	1	2	4	4	2	2	5	1	5	3	2	3	3	8	2	2	4	1
	374	2	4	3	2	3	3	3	3	2	3	4	4	2	5	1	5	3	3	3	3	8	3	2	3	4
	379	2	4	3	2	3	4	3	3	2	3	4	4	2	5	1	5	3	3	3	3	8	2	2	3	1
	382	2	4	3	2	3	4	3	3	2	3	4	4	2	5	1	5	3	3	3	3	8	3	2	3	89
	406	2	4	3	2	4	4	3	3	2	3	4	4	2	5	1	5	3	3	3	3	8	3	2	3	1
	692	2	3	4	3	4	3	3	1	2	4	4	2	2	5	1	5	3	2	3	3	8	2	2	3	2
	693	2	3	4	3	4	3	3	1	2	4	4	2	2	5	1	5	3	2	3	3	8	2	2	4	3
	694	2	3	4	3	4	3	3	1	2	4	4	2	2	5	1	5	3	2	3	3	9	2	2	4	2
	825	2	4	3	2	3	4	3	3	2	3	4	4	2	5	1	5	3	3	3	3	8	3	2	3	3
	837	2	3+4	3+4	2+3	4+5	3+4	3	1+3	2	2+4	4	2+4	2	5	1	5	3	2+3	2+3	3+4	7+8	3	2	3+4	1
	937	2	3	3+4	2+3	2+3	3+5	3	1+2	2	3+4	2+4	2	2	3+5	1	5	3	2+3	3	3	8+9	2+3	2	3+5	1
	947	2	3	4	3	2+4	3	3	1	2	4	4	2	2	5	1	5	3	2	3	3	9	2	2	4	1
	953	2	3	4	3	4	3	3	1	2	4	4	2	2	5	1	5	3	2	2+3	3	8	2	2	4	1
	954	2	3	4	3	4	3	3	1	2	4	4	2	2	5	1	5	3	2	3	3	7+9	2	2	4	2
	970	2	4	3+4	2	3	3+4	3	3+5	2	3+4	4	4	2	5	1	5+7	3	3	3+5	3	8	2+3	2+3	3+4	1
	978	2	4	3	2	3	4	3	1+3	2	3	4	4	2	5	1	5	3	3	3	3	8	3	2	3	1
	979	2	4	3	2	3	4	3	3	2	3	4	4	2	5	1	5	3	3	3	3	8	3	2	2+3	2
	1084	2	3	4	3	4	3	3	1	2	2+4	4	2	2	5	1	5	3	2	3	3	9	2	2	4	1
	1085	2	3	4	3	4	3	3	1	2	4	4	2	2	5	1	5	3	2	3	3	5+9	2	2	4	1
970		2	4	3+4	2	3	3+4	3	3+5	2	3+4	4	4	2	5	1	5+7	3	3	3+5	3	8	2+3	2+3	3+4	1
	374	2	4	3	2	3	3	3	3	2	3	4	4	2	5	1	5	3	3	3	3	8	3	2	3	4
	379	2	4	3	2	3	4	3	3	2	3	4	4	2	5	1	5	3	3	3	3	8	2	2	3	1
	382	2	4	3	2	3	4	3	3	2	3	4	4	2	5	1	5	3	3	3	3	8	3	2	3	89
	523	2	4	4	2	3	3	3	5	2	3	4	4	2	5	1	7	3	3	5	3	8	2	3	4	1
	825	2	4	3	2	3	4	3	3	2	3	4	4	2	5	1	5	3	3	3	3	8	3	2	3	1
	838	2	3+4	3+4	2+3	3+4	3+4	3	1+3	2	3+4	4	2+4	2	5	1	5	3	2+3	3	3	8+9	2+3	2	3+4	1
	978	2	4	3	2	3	4	3	1+3	2	3	4	4	2	5	1	5	3	3	3	3	8	3	2	3	1
	979	2	4	3	2	3	4	3	3	2	3	4	4	2	5	1	5	3	3	3	3	8	3	2	2+3	2
1052		2	2+4	3+4	2	3	4+5	3	3+4	2	2+3	2+4	2+3	2	3+6	1	5	3	1+3	3	1+3	7	2+3	2	4	1
	132	2	2	3	2	3	5	3	3	2	2	2	3	2	3	1	5	3	3	3	3	7	3	2	4	4
	138	2	2	3	2	3	5	3	3	2	3	2	3	2	3	1	5	3	3	3	3	7	3	2	4	16
	202	2	2	4	2	3	4	3	4	2	2	4	2	2	6	1	5	3	1	3	1	7	2	2	4	10
	558	2	4	4	2	3	4	3	4	2	2	4	2	2	6	1	5	3	1	3	1	7	2	2	4	40
	661	2	2	3	2	3	5	3	3	2	3	2	3	2	3	1	5	3	3	3	3	7	3	2	4	9
	727	2	4	4	2	3	4	3	4	2	2	4	2	2	6	1	5	3	1	3	1	7	2	2	4	2
	840	2	1+2	3+4	2	1+3	3+5	3	2+3	2	3	2+4	2+3	2	6	1	5	3	3	3	3+5	5+7	2+3	2	4+5	1
	855	2	3+4	4	2	3	4	3	4	2	2	4	2	2	6	1	5	3	1	3	1	7	2	2	4	1
	980	2	4	3	2	3	4	3	4	2	2	4	2	2	6	1	5	3	1	3	1	6+7	2	2	4	1
	1006	2	4	4	2	3	3+4	3	4	2	2+3	4	2+4	2	5+6	1	5+7	3	1+3	3+5	1	7+8	2	2+3	4+5	1
	1012	2	4	4	2	3	4	3	4	2	2	4	2	2	6	1	4+5	3	1	3	1	7	2	2	4	1
1054		2	1+4	4	2	1	3	1	3	2	2	4	1	1	6	1	5	2	3+5	3	2	4	2	2	4	1
	445	2	4	4	2	1	3	1	3	2	2	4	1	1	6	1	5	2	5	3	2	4	2	2	4	1
	1053	2	1+4	4	2	1	3	1	3	2	2	4+5	1	1+2	6	1	5	2	3+5	3	2	4+9	2	2	4	1

## Sheet: Appendix Table 3
Appendix Table 3. Transmission mechanism of mixed infection and associated MIRU-VNTR matches (remotely acquired strains and remotely acquired (N = 7)
Mixed Infection MIRUID	Associated Strain MIRUID	v154	v424	v577	v580	v802	v960	v1644	v1955	v2059	v2165	v2347	v2401	v2461	v2531	v2687	v2996	v3007	v3171	v3192	v3690	v4052	v4156	v4348	v2163b	Frequency
856	.	2	1+2	4	2	4	3	1+3	2	2	2	3+4	2	2+3	5+6	1	5	3	3	3	3	4	2	2	2	1
850	.	2	2+4	4	2	2+3	3+4	3+4	2+3	2	2	4	2+4	2	5	1	4+5	3	3	3	2	5	2+3	2	3+6	1
1024	.	2	5	4	2	1	4	1	2	2	2	4	1	1	4	1	5	2	5	2+3	2	6+7	2	2	3	1
839	.	2	2+3	2+4	2+5	3	3+4	3	5	2	4	3+4	2+4	2+4	5+6	1+2	2+7	3	3	5	3	3+6	1+2	1+3	3+6	1
854	.	2	1+4	4	2	3	3	1	5	2	3	4	4	1+2	4	1	7	4	1+5	3	2+3	9	1	2	4	1
1060	.	2	1	4	2	1	3	2	3	2	1	4+5	1	2	6	1	5	3	1+3	3	1+2	4	2	2	2	1
1077	.	2	2	4	2+3	3+4	3+5	3	1+2	2	3+4	2+4	2+3	2	3+5	1	5	3	2+3	3	3	8	2+3	2	4	1
